# Supplementary material for: Whole Exome-Wide Association Identifies Rare Variants in GALNT9 Associated with Middle Eastern Papillary Thyroid Carcinoma Risk
Source: Cancers (Basel). 2023 Aug 24;15(17):4235. doi: 10.3390/cancers15174235 (PMC10486701; doi:10.3390/cancers15174235)
Supplement: Supplementary file 1 [file cancers-15-04235-s001.zip]

Archive with 1 entries (1 files):
- cancers-2538843-supplementary.pdf
